# Supplementary material for: Global Estimates of the Prevalence and Incidence of Four Curable Sexually Transmitted Infections in 2012 Based on Systematic Review and Global Reporting
Source: PLoS One. 2015 Dec 8;10(12):e0143304. doi: 10.1371/journal.pone.0143304 (PMC4672879; doi:10.1371/journal.pone.0143304)
Supplement: S1 Data — (XLSX) [file pone.0143304.s001.xlsx]

## Sheet: Data
2012 STI ESTIMATES - DATA
FEMALES
								Chlamydia					Gonorrhoea					Trichomoniasis
Region used in 2012 analysis	Country	Location	Population	Population_Comment	Age (if provided)	Geography	Date of Study	Study Prevalence (%)	Standardized prevalence (%)	Sample Size	Clinical Specimen	Diagnostic Test	Study Prevalence (%)	Standardized prevalence (%)	Sample Size	Clinical Specimen	Diagnostic Test	Study Prevalence (%)	Standardized prevalence (%)	Sample Size	Clinical Specimen	Diagnostic Test	WHO Region	GBD Region	WB Region	Source	Reference	Reference	Web link if available
Central, Eastern & Western Sub-Saharan Africa	Benin	Cotonou	Cluster survey: General population	two stage cluster survey	15 to 49	U	2008	1.7	1.63572	1340	UR	PCR	0.6	0.620002	1340	UR	PCR						AFRO	Western Sub-Saharan Africa	Low-income economies	Béhanzin L et al 2012	1	Béhanzin L et al. PLoS One. 2012;7(8):e43818.	http://journals.plos.org/plosone/article?id=10.1371/journal.pone.0043818
	Ethiopia	Jimma Town	Pregnant women	attending ANC at JUSH; half from urban areas	15 to 36	O	Dec 2011 to May 2012											4.98	7.23837	361	GE	CUL	AFRO	Eastern Sub-Saharan Africa	Low-income economies	Eshete A et al 2013	2	Eshete A et al. 2013. ISRN Infecious Disease. Volume 2013. Article ID 485439	http://www.hindawi.com/journals/isrn/2013/485439/
	Ghana	Volta Basin Area	Cross-sectional survey: General population		15 to 49	R	Oct 2005 to March 2006	6.3	7.03523	191	GE	PCR	2.6	2.04656	191	GE	PCR						AFRO	Western Sub-Saharan Africa	Lower-middle income economies	Yirenya-Tawiah D et al 2014	3	Yirenya-Tawiah D et al. BMC Res Notes. 2014. 7:349.	http://www.biomedcentral.com/1756-0500/7/349
	Kenya	Western Kenya	Pregnant women (HIV negative)	HIV negative	median age 22, 46% were adolescents	O	No information	5	5.21542	1156	GE	PCR	2	1.2973	1156	GE	PCR	6	11.5385	1156	GE	MWM	AFRO	Eastern Sub-Saharan Africa	Low-income economies	Drake AL et al 2013	4	Drake AL et al. Sex Transm Infect 2013; 89:Suppl 1 A172.	http://sti.bmj.com/content/89/Suppl_1/A172.3.abstract
		Kisumu	Cohort Study: HIV-negative individuals		18 to 34	O	Jan 2007 to March 2009	2.8	2.72109	424	GE	PCR	4.7	4.21622	424	GE	PCR						AFRO	Eastern Sub-Saharan Africa	Low-income economies	Otieno FO et al 2015	5	Otieno FO et al. Int J STD AIDS. 2015. 26(4):225-237.	http://std.sagepub.com/content/26/4/225
		Mombasa	Non-pregnant HIV negative women	not pregnant, HIV-negative, at average risk of infection		U	2010 to 2011	3.63636	3.47317	110	GE	PCR	0.909091	0.111631	110	GE	PCR	2.72727	3.75212	110	GE	CUL	AFRO	Eastern Sub-Saharan Africa	Low-income economies	Jespers V et al 2014	6	Jespers V et al. PLoS One. 2014. 9(10):e109670.	http://journals.plos.org/plosone/article?id=10.1371/journal.pone.0109670
	Malawi	Blantyre	HPTN035 Trial Participants: Baseline		over 18	U	2005 to 2007	0.680272	0.523727	441	UR	PCR	1.5873	1.64022	441	UR	PCR	6.12245	11.1445	441	GE	MWM	AFRO	Eastern Sub-Saharan Africa	Low-income economies	Guffey MB et al 2014	7	Guffey MB et al. Sex Transm Infect. 2014. 90(5):363-9.	http://www.ncbi.nlm.nih.gov/pmc/articles/PMC4278566/
		Lilongwe	HPTN035 Trial Participants: Baseline		over 18	U	2005 to 2007	0.33557	0.147837	596	UR	PCR	0.33557	0.346757	596	UR	PCR	11.2416	20.4627	596	GE	MWM	AFRO	Eastern Sub-Saharan Africa	Low-income economies	Guffey MB et al 2014	7	Guffey MB et al. Sex Transm Infect. 2014. 90(5):363-9.	http://www.ncbi.nlm.nih.gov/pmc/articles/PMC4278566/
	Nigeria	Southwestern Nigeria (Osogbo)	Pregnant women	women attending ANC		O	July 2012 to April 2012											2	3.84615	100	GE	MWM	AFRO	Western Sub-Saharan Africa	Lower-middle income economies	Olowe OA et al 2014	8	Olowe OA et al. Eur J Microbiol Immunol (Bp). 2014. 4(4):193-7.	http://www.ncbi.nlm.nih.gov/pmc/articles/PMC4271815/
	Rwanda	Kigali	Infertility study: Controls			U	Nov 2007-March 2010	3.8	3.64878	312	GE	PCR											AFRO	Eastern Sub-Saharan Africa	Low-income economies	Muvunyi CM et al 2011	9	Muvunyi CM et al. Hum Reprod. 2011. 26(12):3319-26.	http://humrep.oxfordjournals.org/content/26/12/3319.long
	Tanzania	Arusha district	Cervical Cancer Screening		30 to 60	R	No information	0	0.1	324	GE	PCR	0	0.1	324	GE	PCR	10.4377	9.54193	324	GE	PCR	AFRO	Eastern Sub-Saharan Africa	Low-income economies	Lazenby GB et al 2014	10	Lazenby GB et al. Clin Ther. 2014. 36(1):38-45.	http://www.clinicaltherapeutics.com/article/S0149-2918(13)01108-9/fulltext
		Mwanza	MDP Trial Participants: Baseline		over 16	R	Sept 2005 to August 2008	5.93368	6.59843	1146	GE	PCR	4.71204	4.44791	1146	GE	PCR	9.5986	14.6728	1146	GE	CUL	AFRO	Eastern Sub-Saharan Africa	Low-income economies	McCormack S et al 2010	11	McCormack S et al. Lancet 2010. 376: 1329–37	http://www.thelancet.com/journals/lancet/article/PIIS0140-6736(10)61086-0/abstract
	Togo	Sokodé	Pregnant women	Regional hospital		O	June 2010 through August 2011											3.66	7.03846	302	GE	MWM	AFRO	Western Sub-Saharan Africa	Low-income economies	Tchelougou D et al 2013	12	Tchelougou D et al. Med Sante Trop. 2013. 23(1):49-54.	http://www.ncbi.nlm.nih.gov/pubmed/23692693
	Uganda	Kampala	University students	5 universities in Kampala - students already made sexual debut	19 to 25	U	Sept 2008 to April 2009	2.5	1.50244	280	GE	PCR	1	0.204656	280	GE	PCR	0.9	1.2382	247	GE	CUL	AFRO	Eastern Sub-Saharan Africa	Low-income economies	Rutherford GW et al 2014	13	Rutherford GW et al. Int J Adolesc Med Health. 2014;26(2):209-15.	http://www.ncbi.nlm.nih.gov/pubmed/24762640
		Masaka	MDP Trial Participants: Baseline		over 16	R	Sept 2005 to August 2008	0.595238	0.232804	840	GE	PCR	2.85714	2.33893	840	GE	PCR	11.5476	17.6522	840	GE	CUL	AFRO	Eastern Sub-Saharan Africa	Low-income economies	McCormack S et al 2010	11	McCormack S et al. Lancet 2010. 376: 1329–37	http://www.thelancet.com/journals/lancet/article/PIIS0140-6736(10)61086-0/abstract
	Zambia	Lusaka	HPTN035 Trial Participants: Baseline		over 18	U	2005 to 2007	3.1348	3.20033	319	UR	PCR	0.626959	0.64786	319	UR	PCR	6.58307	11.9829	319	GE	MWM	AFRO	Eastern Sub-Saharan Africa	Lower-middle income economies	Guffey MB et al 2014	7	Guffey MB et al. Sex Transm Infect. 2014. 90(5):363-9.	http://www.ncbi.nlm.nih.gov/pmc/articles/PMC4278566/
		Mazabuka	MDP Trial Participants: Baseline		over 18	R	Sept 2005 to August 2008	0.675676	0.328719	1332	GE	PCR	0.675676	0.1	1332	GE	PCR	7.88881	12.0592	1332	GE	CUL	AFRO	Eastern Sub-Saharan Africa	Lower-middle income economies	McCormack S et al 2010	11	McCormack S et al. Lancet 2010. 376: 1329–37	http://www.thelancet.com/journals/lancet/article/PIIS0140-6736(10)61086-0/abstract
Southern Sub-Saharan Africa	Botswana	7 districts	Women visiting PHC clinic	Family planning clinic	adult	O	2007-2008	6.8	7.60369	337	UR	PCR	3.3	3.60262	337	UR	NAAT						AFRO	Southern Sub-Saharan Africa	Upper-middle income economies	Botswana Ministry of Health 2011	14	Report on Microbiological Survey of Sexually Transmitted Infections in Botswana, 2007-2008. Ministry of Health. December 2011.	http://www.hiv.gov.bw/sites/default/files/documents/Microbiological%20Survey%20STIs%202007-2008.pdf
	South Africa	Durban	Pregnant women			U	May 2008 to June 2010	17.7519	18.6215	1459	GE	PCR	6.37423	5.70401	1459	GE	PCR	15.2844	13.5206	1459	GE	PCR	AFRO	Southern Sub-Saharan Africa	Upper-middle income economies	Moodley D et al 2015	15	Moodley D et al. Sex Transm Diseases. 2015 42(1): 43-47.	http://journals.lww.com/stdjournal/Abstract/2015/01000/High_Prevalence_and_Incidence_of_Asymptomatic.10.aspx
		Mopani District	Women visiting PHC clinic		18 to 49	R	Nov 2011 to Feb 2012	18	20.9864	604	GE	PCR	11	11.5972	604	GE	PCR						AFRO	Southern Sub-Saharan Africa	Upper-middle income economies	Peters RP et al 2014	16	Peters RP et al. Sex Transm Dis. 2014. 41(9):564-9.	http://www.ncbi.nlm.nih.gov/pubmed/25118973
		Jo'burg	Non-pregnant HIV negative women	not pregnant, HIV-negative, at average risk of infection		U	2010 to 2011	16.5138	17.2928	109	GE	PCR	0.917431	0.120165	109	GE	PCR	4.58716	6.31091	109	GE	CUL	AFRO	Southern Sub-Saharan Africa	Upper-middle income economies	Jespers V et al 2014	6	Jespers V et al. PLoS One. 2014. 9(10):e109670.	http://journals.plos.org/plosone/article?id=10.1371/journal.pone.0109670
		Durban	HPTN035 Trial Participants: Baseline		over 18	U	2005 to 2007	6.55271	6.9275	702	UR	PCR	0.917431	0.948015	702	UR	PCR	5.12821	9.33468	702	GE	MWM	AFRO	Southern Sub-Saharan Africa	Upper-middle income economies	Guffey MB et al 2014	7	Guffey MB et al. Sex Transm Infect. 2014. 90(5):363-9.	http://www.ncbi.nlm.nih.gov/pmc/articles/PMC4278566/
		Hlabisa	HPTN035 Trial Participants: Baseline		over 18	R	2005 to 2007	7.51445	8.86251	346	UR	PCR	1.15607	1.32734	346	UR	PCR	14.7399	29.8116	346	GE	MWM	AFRO	Southern Sub-Saharan Africa	Upper-middle income economies	Guffey MB et al 2014	7	Guffey MB et al. Sex Transm Infect. 2014. 90(5):363-9.	http://www.ncbi.nlm.nih.gov/pmc/articles/PMC4278566/
		Durban	MDP Trial Participants: Baseline		over 18	U	Sept 2005 to August 2008	11.1251	11.5098	2391	GE	PCR	3.13676	2.39117	2391	GE	PCR	9.41029	12.9465	2391	GE	CUL	AFRO	Southern Sub-Saharan Africa	Upper-middle income economies	McCormack S et al 2010	11	McCormack S et al. Lancet 2010. 376: 1329–37	http://www.thelancet.com/journals/lancet/article/PIIS0140-6736(10)61086-0/abstract
		Jo'burg	MDP Trial Participants: Baseline		over 18	U	Sept 2005 to August 2008	12.525	13.0122	2499	GE	PCR	3.12125	2.37529	2499	GE	PCR	8.20328	11.2859	2499	GE	CUL	AFRO	Southern Sub-Saharan Africa	Upper-middle income economies	McCormack S et al 2010	11	McCormack S et al. Lancet 2010. 376: 1329–37	http://www.thelancet.com/journals/lancet/article/PIIS0140-6736(10)61086-0/abstract
		KwaZulu Natal	MDP Trial Participants: Baseline		over 18	R	Sept 2005 to August 2008	5.35259	5.90553	1177	GE	PCR	6.96686	7.0116	1177	GE	PCR	12.9142	19.7412	1177	GE	CUL	AFRO	Southern Sub-Saharan Africa	Upper-middle income economies	McCormack S et al 2010	11	McCormack S et al. Lancet 2010. 376: 1329–37	http://www.thelancet.com/journals/lancet/article/PIIS0140-6736(10)61086-0/abstract
	Zimbabwe	Chitungwiza	HPTN035 Trial Participants: Baseline		over 18	R	2005 to 2007	3.84615	4.41784	260	UR	PCR	0.384615	0.441597	260	UR	PCR	6.15385	12.4462	260	GE	MWM	AFRO	Southern Sub-Saharan Africa	Low-income economies	Guffey MB et al 2014	7	Guffey MB et al. Sex Transm Infect. 2014. 90(5):363-9.	http://www.ncbi.nlm.nih.gov/pmc/articles/PMC4278566/
		Harare	HPTN035 Trial Participants: Baseline		over 18	U	2005 to 2007	2.69058	2.71593	223	UR	PCR	0.44843	0.46338	223	UR	PCR	0.896861	1.63252	223	GE	MWM	AFRO	Southern Sub-Saharan Africa	Low-income economies	Guffey MB et al 2014	7	Guffey MB et al. Sex Transm Infect. 2014. 90(5):363-9.	http://www.ncbi.nlm.nih.gov/pmc/articles/PMC4278566/
Andean, Central, Southern & Tropical Latin America and Caribbean	Argentina	Buenos Aires	Pregnant women			U	August 2005 to January 2007											4	5.50312	597	GE	CUL	AMRO	Southern Latin America	Upper-middle income economies	Perazzi BE et al 2007	17	Perazzi BE et al. Korean J Parasitol. 48(1):61-5	http://parasitol.kr/journal/view.php?id=10.3347/kjp.2010.48.1.61
	Brazil	6 urban cities	Pregnant women		11 to 47	U	2004 to 2005	9.4	9.65853	2913	GE	NAAT	1.5	0.716298	2913	GE	NAAT						AMRO	Tropical Latin America	Upper-middle income economies	Jalil EM et al 2008	18	Jalil EM et al. Rev Bras Ginecol Obstet. 2008. 30(12):614-9	http://www.scielo.br/pdf/rbgo/v30n12/a05v3012.pdf
		Manaus, N Brazil	Pregnant women	women receiving prenatal care in a local public university hospital		U	January and June 2005	11	11.3756	100	GE	PCR											AMRO	Tropical Latin America	Upper-middle income economies	Borborema-Alfaia AP et al 2013	19	Borborema-Alfaia AP et al. Braz J Infect Dis. 2013. 17(5):545-50.	http://www.sciencedirect.com/science/article/pii/S1413867013001426
		Botucatu, SP	Pregnant women	public primary care service units		O	October 2006 to March 2008											1.38408	2.01175	289	GE	CUL	AMRO	Tropical Latin America	Upper-middle income economies	Gondo DC et al 2010	20	Gondo DC et al. Rev Lat Am Enfermagem. 2010. 18(5):919-27.	http://www.scielo.br/scielo.php?script=sci_arttext&pid=S0104-11692010000500012&lng=en&nrm=iso&tlng=en
		3 cities/ towns in Goias	Community survey: Women using public health service	women attending public health service (FHP Programme)	15 to 24	O	2007 to 2009	9.6	7.21966	574	UR	PCR	0.7	0.764192	574	UR	PCR						AMRO	Tropical Latin America	Upper-middle income economies	de Lima YA et al 2014	21	de Lima YA et al. Int J Infect Dis. 2014. 25:16-21	http://www.ijidonline.com/article/S1201-9712(14)01483-0/abstract
		National	Parturient women	women attending public hospitals	15 to 24	N	2009	9.8	7.37327	2071	UR	PCR	1	1.0917	2071	UR	PCR						AMRO	Tropical Latin America	Upper-middle income economies	Pinto VM et al 2011	22	Pinto VM et al Sex Transm Dis. 2011. 38(10):957-61.	http://www.ncbi.nlm.nih.gov/pubmed/21934572
		Pelotas, southern Brazil	Pregnant women		below 30	U	December 2011 to January 2013	15	15.6683	361	GE	NAAT											AMRO	Tropical Latin America	Upper-middle income economies	Mesenburg MA et al 2013	23	Mesenburg MA et al. Sex Transm Infect 2013;89:Suppl 1 A252.	http://sti.bmj.com/content/89/Suppl_1/A252.3.abstract
		Curitiba	Cross-sectional survey: Sexually active women		16 to 23	U	No information	10.7	7.63336	335	UR	PCR	1.5	1.55	335	UR	PCR						AMRO	Tropical Latin America	Upper-middle income economies	Piazzetta RC et al 2011	24	Piazzetta RC et al Rev Bras Ginecol Obstet. 2011. 33(11):328-33.	http://www.scielo.br/scielo.php?script=sci_arttext&pid=S0100-72032011001100002&lng=en&nrm=iso&tlng=en
		National	Parturient women	women attending public hospitals	15 to 24	N	October 2006 to March 2008											7.69231	9.19066	299	GE	PCR	AMRO	Tropical Latin America	Upper-middle income economies	Miranda AE et al 2014	25	Miranda AE et al. Brazilian J Infect Dis. 2014.18(6):669-671	http://www.scielo.br/scielo.php?pid=S1413-86702014000600669&script=sci_arttext&tlng=pt
		Northeastern Brazil	Cervical Cancer Screening		25 to 60	O	2008 to 2012	10.9347	11.9442	1134	GE	PCR											AMRO	Tropical Latin America	Upper-middle income economies	Magalhaes PA et al 2015	26	Magalhaes PA et al. Arch Gynecol Obstet. 2015. 291(5):1095-102.	http://link.springer.com/article/10.1007%2Fs00404-014-3514-z
	Chile	Metropolitan Region	Pregnant women	ANC service attached to public hospital		U	April-Oct ’10 and April – Oct ‘11	5.9	5.90244	255	GE	PCR	0	0	255	GE	CUL	2.4	3.30187	255	GE	CUL	AMRO	Southern Latin America	High-income economies	Ovalle A et al 2012	27	Ovalle A et al. Rev Chilena Infectol. 2012. 29(5):517-20.	http://www.scielo.cl/scielo.php?script=sci_arttext&pid=S0716-10182012000600006&lng=en&nrm=iso&tlng=en
	Mexico	Central Veracruz	Women visiting PHC clinic	women described by authors as "at low risk"	14 to 50	O	June to July 2012											18.9	26.3804	158	UR	PCR	AMRO	Central Latin America	Upper-middle income economies	López-Monteon A et al 2013	28	López-Monteon A et al. Biomed Res Int. 2013;2013:281892	http://www.hindawi.com/journals/bmri/2013/281892/
	Peru	Lima	Pregnant women	First ANC visit at 2 large urban hospitals	16 or over	U	Dec 2012 to Jan 2013	10	10.3024	600	GE	PCR											AMRO	Andean Latin America	Upper-middle income economies	Cabeza J et al 2015	29	Cabeza J et al. Sex Transm Infect. 2015. 91(1):7-10	http://sti.bmj.com/content/91/1/7
	Suriname	Paramaribo	Family planning clinic attendees	all consecutive women invited to participate, response rate 99.8%		U	March 2008 to July 2010	9.35	9.6	1572	GE	NAAT											AMRO	Caribbean	Upper-middle income economies	van der Helm 2013	30	van der Helm JJ. PLoS One. 2013 Jul 17;8(7)	http://journals.plos.org/plosone/article?id=10.1371/journal.pone.0068698
North Africa & Middle East	Iran	Tehran	Pregnant women	women in third trimester admitted to delivery room	18 to 49	U	April 07 to April 2008	8.5	9.05098	223	UR	PCR											EMRO	North Africa & Middle East	Upper-middle income economies	Rashidi BH et al 2013	31	Rashidi BH et al. J Reprod Infertil. 2013;14(2):67-72	http://www.ncbi.nlm.nih.gov/pmc/articles/PMC3719322/
		Shiraz	Pregnant women			U	2009 to 2011						1.18	0.388847	1100	GE	NAAT						EMRO	North Africa & Middle East	Upper-middle income economies	Hassanzadeh P et al 2013	32	Hassanzadeh P et al. Iran Red Cres Med J. 2013; 15(3): 207-11	http://www.ncbi.nlm.nih.gov/pmc/articles/PMC3745748/
		Not specified	Pregnant women	controls for a study on infertility	20 to 40	O	No information	6.5	6.9161	200	GE	PCR											EMRO	North Africa & Middle East	Upper-middle income economies	Marashi SMA et al 2014	33	Marashi SMA et al. Jundishapur J Microbiol. 2014. 7(4):e9450	http://www.researchgate.net/publication/264991003_Comparison_of_Genital_Chlamydia_trachomatis_Infection_Incidence_Between_Women_With_Infertility_and_Healthy_Women_in_Iran_Using_PCR_and_Immunofluorescence_Methods
		Zanjan province	Non-pregnant women visiting PHC clinic		15 to 45	O	May to August 2006											6.6	12.6923	500	GE	MWM	EMRO	North Africa & Middle East	Upper-middle income economies	Bahram A et al 2009	34	Bahram A et al. Oman Medical Journal. 2009. 24(4):288-293.	http://www.ncbi.nlm.nih.gov/pmc/articles/PMC3243866/
		Zanjan	Pregnant women	study looking at low birth weight	Adults	O	July 2009 to June 2010											3.3	4.79651	1000	GE	CUL	EMRO	North Africa & Middle East	Upper-middle income economies	Nourian A et al 2013	35	Nourian A et al. 2013. Jundishapur J Microbiol. 2013 October; 6(8): e7258.	http://jjmicrobiol.com/?page=article&article_id=7258
		Kashan City	Women referred to public health units		16 to 60	U	Oct 2012 to Aug 2013											2.26804	3.12032	970	GE	CUL	EMRO	North Africa & Middle East	Upper-middle income economies	Arbabi M et al 2014	36	Arbabi M et al. Iran J Reprod Med. 2014. 12(7):507-12.	http://www.ncbi.nlm.nih.gov/pmc/articles/PMC4126256/
	Kuwait	CapitalHealth Region	Women visiting PHC clinic	married women attending one of 4 PHC centers		U	Jan 2005 to Dec 2008	2.06	1.78146	8539	GE	PCR	1.46	0.675366	8539	GE	PCR						EMRO	North Africa & Middle East	High-income economies	Al-Sweih NA et al 2011	37	Al-Sweih NA et al. Sex Transm Dis. 2011. 38(9):793-7.	http://www.ncbi.nlm.nih.gov/pubmed/21844731
	Morocco	Rabat/ Salé/ Agadir /Fes	Pregnant women	first visit in pregnancy, pregnancy in first of second quarter	over 18	U	Oct to Dec 2011	3.6	3.43414	252	GE	PCR	0.8	0	252	GE	PCR	5.2	7.15405	252	GE	CUL	EMRO	North Africa & Middle East	Lower-middle income economies	Ministry of Health: Morocco 2014	38	Unpublished Data provided by A Hancali September 2014
		Rabat/ Salé/ Agadir /Fes	Family planning clinic attendees		over 18	U	Oct to Dec 2011	3	2.79024	537	GE	PCR	0.4	0.1	537	GE	PCR	5.6	7.70436	537	GE	CUL	EMRO	North Africa & Middle East	Lower-middle income economies	Ministry of Health: Morocco 2014	38	Unpublished Data provided by A Hancali September 2014
	Qatar	Doha	Healthy women	cross-sectional study on healthy asymptomatic ever-married women attending eight women's primary healthcare centres, for a routine Pap smear examination Pregnant women were excluded		U	June–December 2008	5.4	5.36585	377	GE	PCR											EMRO	North Africa & Middle East	High-income economies	Al-Thani A et al 2013	39	Al-Thani A et al. Sex Transm Infect. 2013. 89(Suppl 3):iii57-60.	http://www.ncbi.nlm.nih.gov/pmc/articles/PMC3841785/
South Asia	India	Mysore	Community survey		Adults	O	October 2005 to November 2006	1.05	0.979263	2202	UR	NAAT	0.15	0.163755	2202	UR	NAAT						SEARO	South Asia	Lower-middle income economies	Munro HL et al 2008	40	Munro HL et al. AIDS. 2008. Suppl 5:S117-25	http://www.ncbi.nlm.nih.gov/pubmed/19098472
		Bellary	Community survey		Adults	O	Nov 2007 to April 2008	0.0454545	0.1	2200	UR	NAAT	0	0	2200	UR	NAAT						SEARO	South Asia	Lower-middle income economies	Rajaram S et al 2009	41	Charme - India. 2009. Working Paper 3 .HIV and STIs in Bellary District, Karnataka, India. April 2009. Table 5.3	http://www.indiahiv.org/Pages/Monographs-and-Reports-3.aspx
		Belgaum	Community survey		Adults	O	March to July 2007	0.4	0.230415	2302	UR	NAAT	0	0	2302	UR	NAAT						SEARO	South Asia	Lower-middle income economies	Rajaram S et al 2008	42	Charme - India. 2008. Working Paper 1. HIV and STIs in Belgaum District, Karnataka, India. June 2008. Table 5.3	http://www.indiahiv.org/Pages/Monographs-and-Reports-3.aspx
		Vellore	Pregnant women		18 to 45	R	April 2009 to January 2010	0.1	0.1	799	GE	NAAT											SEARO	South Asia	Lower-middle income economies	Vidwan NK et al 2012	43	Vidwan NK et al. PLoS One. 2012;7(5):e34794.	http://journals.plos.org/plosone/article?id=10.1371/journal.pone.0034794
East Asia & South East Asia	China	Shenzen City	Women seeking routine reproductive health services	Guangdong Province	Adults	O	2011 to 2012	5.4	5.66893	7892	GE	PCR											WPRO	East Asia	Upper-middle income economies	Lu Q, et al 2013	44	Lu Q, et al. Chinese Journal of AIDS & STDs. 2013; 19(10):760-6.	http://www.cnki.net/KCMS/detail/detail.aspx?QueryID=65&CurRec=19&dbcode=CJFQ&dbname=CJFDHIS2&filename=XBYA201310021&urlid=&yx=&v=MjY5NjIxTHV4WVM3RGgxVDNxVHJXTTFGckNVUkwrZlllZHFGeTNnVTcvTVBTL1NiN0c0SDlMTnI0OUhaWVI4ZVg
		Beijing	Community survey: Married women	community based cross sectional study	25 to 54	U	March 2007 to Sept 2008											1	1.82026	6339	GE	MWM	WPRO	East Asia	Upper-middle income economies	Caiyan X et al 2012	45	Caiyan X et al. J Obstet Gynaecol Res. 2012. 38(1):310-5.	http://onlinelibrary.wiley.com/doi/10.1111/j.1447-0756.2011.01624.x/abstract;jsessionid=6DAB194C1AF3CF3910CCDEA68DC6409E.f02t02
		Sichuan Province -Tibetan area	Community survey		18 to 72	R	Sept 2007 to Oct 2007											2.5	5.05628	397	GE	MWM	WPRO	East Asia	Upper-middle income economies	Dai Q et al 2010	46	Dai Q et al Eur J Obstet Gynecol Reprod Biol. 2010. 150(2):207-9.	http://www.ejog.org/article/S0301-2115(10)00093-X/abstract
		Shandong Province	Married women on birth control registry		20 -49	R	Before 2007											2.9	5.86529	4039	GE	MWM	WPRO	East Asia	Upper-middle income economies	Fang X et al 2007	47	Fang X et al. Jpn. J. Infect Dis. 60. 257-261. 2007	http://www.nih.go.jp/niid/JJID/60/257.pdf
		Wuhu City	Sexually active women	Anhui City	Adults	O	2010											6.6	12.6923	964	GE	MWM	WPRO	East Asia	Upper-middle income economies	Wen CH, et al 2013	48	Wen CH et al. Maternal and Child Health Care of China. 2013; 28(24):3985-8.	http://www.cnki.net/KCMS/detail/detail.aspx?QueryID=75&CurRec=4&dbcode=CJFQ&dbname=CJFD2013&filename=ZFYB201324042&urlid=&yx=&v=MjI0ODNVUkwrZlllZHFGeTNnVWJ2TVB5dlNiTEc0SDlMT3E0OUJab1I4ZVgxTHV4WVM3RGgxVDNxVHJXTTFGckM
		Anhui Province - rural area	Community survey: Married women	stratified cluster sample; pregnant & menstuating women excluded	18-49	R	Before 2009											4.5	9.10131	53286	GE	MWM	WPRO	East Asia	Upper-middle income economies	Zhang XJ et al 2009	49	Zhang XJ et al. Eur J Obstet Gynecol Reprod Biol. 2009. 147(2):187-91.	http://www.ejog.org/article/S0301-2115(09)00506-5/abstract
	Phlippines	Iloilo City	Pregnant women			U	October 2005 to March 2006	6.3	6.3317	838	GE	NAAT											WPRO	Southeast Asia	Lower-middle income economies	Saison F et al 2007	50	Saison F et al. Journal of Clinical Microbiology. 2007. 45(12): 4011-4017	http://jcm.asm.org/content/45/12/4011.full.pdf+html
	Sri Lanka	Colombo	Community survey: Low income women	low income women who were married, divorced, widowed or living together	20 to 49	U	2007-2008											0.6	1.09216	718	GE	MWM	SEARO	South Asia	Lower-middle income economies	Herath S et al 2010	51	Herath S et al. AIDS 2010 - XVIII Int'l AIDS Conference: Abstract no. MOPE0180. Additional details provided by lead author	https://www.aids2014.org/Abstracts/A200735406.aspx
	Viet Nam	rural area	Community survey: Married rural women	community based cluster sample	18 to 49	R	March and May 2006	4.2	4.53116	1012	GE	PCR	0.69	0.1	1012	GE	PCR	0.98	1.98206	1012	GE	MWM	WPRO	South Asia	Lower-middle income economies	Lan PT et al 2008	52	Lan PT et al. Sex Transm Infect. 2008. 84:126-132	http://sti.bmj.com/content/84/2/126.short
Australasia & High income Asia Pacific	Australia	Melbourne	Pregnant women	cross-sectional study of women attending 4 major public health ANC services	16-25	U	October 2006 to July 2007	3.2	2.18096	987	UR	PCR											WPRO	Australasia	High-income economies	Chen MY et al 2009	53	Chen MY et al. 2009. Sex Transm Infect. 85(1):31-5	http://www.ncbi.nlm.nih.gov/pubmed/18708481
		Three states	Women visiting PHC clinic	consecutive women who had ever had sex	16 to 25	O	May 2007 to August 2008	4.93	3.42404	1116	GE	NAAT											WPRO	Australasia	High-income economies	Walker J et al 2011	54	Walker J et al. BMC Infect Dis. 2011. 11:35.	http://www.biomedcentral.com/1471-2334/11/35
		Around the country	Youth attending general practice clinic	134 general practice clinics	16 to 29	O	May 2012 to Dec 2012	4.36075	4.79349	3027	UR	NAAT											WPRO	Australasia	High-income economies	Yeung AH et al 2014	55	Yeung AH et al. Med J Aust. 2014. 200(3):170-5.	https://www.mja.com.au/journal/2014/200/3/chlamydia-prevalence-young-attenders-rural-and-regional-primary-care-services
	Japan	Miyazaki Prefecture	Sexually active students		18 and over	U	January 2004 to March 2006	9.5	10.1415	4003	UR	NAAT											WPRO	High income Asia Pacific	High-income economies	Imai H et al 2010	56	Imai H et al. Int J STD AIDS. 2010. 21(5):362-6	http://www.ncbi.nlm.nih.gov/pubmed/20498109
		Sapporo	Pregnant women	First ANC visit		U	Before 2012	14.3	14.9171	280	GE	PCR											WPRO	High income Asia Pacific	High-income economies	Yamazaki T et al 2012	57	Yamazaki T et al BMC Infect Dis. 2012. 12:82.	http://www.biomedcentral.com/1471-2334/12/82
	Korea	Seoul	General health examination		20 to 59	U	March 2010 to Dec 2010	3.23	3.30415	805	UR	NAAT	0.25	0.258334	805	UR	NAAT						WPRO	High income Asia Pacific	High-income economies	Choe HS et al 2012	58	Choe HS et al J Infect Chemother. 2012. 18(2):207-12.	http://www.ncbi.nlm.nih.gov/pubmed/21989518
		Seoul	Pregnant women	past 36 weeks of gestation		U	March 2010 to April 2011	2.2	1.93171	455	GE	PCR	0.44	0.1	455	GE	PCR	0	0.1	455	GE	PCR	WPRO	High income Asia Pacific	High-income economies	Hahn HS et al 2014	59	Hahn HS et al. Scand J Infect Dis. 2014. 46(5):348-353.	http://informahealthcare.com/doi/abs/10.3109/00365548.2014.880183
		Uijeongbu	General hospital check up		20 to 60	U	July 2010 to Dec 2010	3.9	3.7561	279	GE	PCR	0.4	0.1	279	GE	PCR	2.5	0.50889	279	GE	PCR	WPRO	High income Asia Pacific	High-income economies	Kim SJ et al 2011	60	Kim SJ, et al Korean J Urol. 2011. 52(10):703-8.	http://www.ncbi.nlm.nih.gov/pmc/articles/PMC3212666/
Oceania	Kirabiti	3 Health centres: Beho, Bairiki, Tamaiku	Pregnant women	ANC clinic attendees		O	December 2004 to February 2005	13	14.7465	192	UR	PCR	0	0	192	UR	PCR						WPRO	Oceania	Lower-middle income economies	WHO: Regional Office for the Western Pacific 2006	61	WHO (2006). Second generation surveillance survey of HIV, other STIs and risk behaviours in 6 Pacific Island countries (2004-2005)	http://www.wpro.who.int/hiv/documents/SGS_FINAL_DOCUMENT/en/
	Papua New Guinea	North Coast (Mandang)	Pregnant women	First ANC visit	16 to 39	O	Feb 2011 to April 2012	11.2069	12.2527	348	GE	PCR	9.1954	9.07611	348	GE	PCR	20.977	20.4054	348	GE	PCR	WPRO	Oceania	Lower-middle income economies	Wangnapi RA et al. 2014	62	Wangnapi RA et al. Sex Transm Infect. 2015. 93(3):194-200.	http://www.ncbi.nlm.nih.gov/pubmed/25313204
	Samoa	Apia	Pregnant women	ANC clinic attendees - main hospital		O	November 2004 to March 2005	26.8	30.6452	298	UR	PCR	2.3	2.51092	298	UR	PCR						WPRO	Oceania	Lower-middle income economies	WHO: Regional Office for the Western Pacific 2006	61	WHO (2006). Second generation surveillance survey of HIV, other STIs and risk behaviours in 6 Pacific Island countries (2004-2005)	http://www.wpro.who.int/hiv/documents/SGS_FINAL_DOCUMENT/en/
	Solomon Islands	Two urban and two rural clinics	Pregnant women	ANC clinic attendees - 4 health centres		O	January to April 2005	6.4	7.14286	219	UR	PCR	0.5	0.545852	219	UR	PCR						WPRO	Oceania	Lower-middle income economies	WHO: Regional Office for the Western Pacific 2006	61	WHO (2006). Second generation surveillance survey of HIV, other STIs and risk behaviours in 6 Pacific Island countries (2004-2005)	http://www.wpro.who.int/hiv/documents/SGS_FINAL_DOCUMENT/en/
	Tonga	Tongatapu & Vava'u	Pregnant women	consecutive women attending 1st routine ANC visit at central hospital	16-47	O	March to May 2008	12.8	14.5161	318	UR	PCR	1.2	1.31004	318	UR	PCR						WPRO	Oceania	Upper-middle income economies	Ministry of Health: Tonga 2008	63	Second generation HIV surveillance in antenatal clinic attendees and youth, Tonga. 2008	http://www.spc.int/hiv/index2.php?option=com_docman&task=doc_view&gid=210&Itemid=148
	Tuvalu	Funafuti	Pregnant women	women attending ANC clinic	15-49	O	August 2005 to February 2006	17.5	19.9309	114	UR	PCR	0.9	0.982533	114	UR	PCR						WPRO	Oceania	Upper-middle income economies	Homasi S 2007	64	Homasi S. HIV/AIDS and other STIs in Tuvalu South Pacific. MMedicine thesis. University of Sydney. August 2007.
	Vanuatu	Port Vila	Pregnant women	women attending for first time for the pregnancy and had not previously ben tested for an STI during their pregnancy	15-49	O	April 2008 to July 2008	25.1	28.6866	167	UR	PCR	3	3.27511	167	UR	PCR						WPRO	Oceania	Lower-middle income economies	Ministry of Health: Vanuatu 2008	65	Second Generation Surveillance of Antenatal Women, STI Clinic Clients and Youth, Vanuatu, 2008.	http://www.spc.int/hiv/index2.php?option=com_docman&task=doc_view&gid=246&Itemid=1
	Wallis & Futuna	Wallis & Futuna	Pregnant women	consecuitve women during first prenatal office visit at 2 hospitals		O	August 2005 to June 2006	15	17.0507	100	UR	PCR	4	4.36681	100	UR	PCR						WPRO	Oceania	Not specified	Secretariat of the Pacific Community 2007	66	Second Generation Surveys on HIV and STIs and High-Risk Behaviour in Wallis & Futuna. Secretariat of the Pacific Community Activity Report. 2007.	search for title and report is available as PDF
Western, Central & Eastern Europe & Central Asia	Mongolia	National	Pregnant women	First time ANC clinic attendees		N	February to September 2008	14.9	16.4399	1777	GE	NAAT	3.9	3.35135	1777	GE	NAAT	9.9	8.49462	1777	GE	NAAT	WPRO	Central Asia	Lower-middle income economies	Ministry of Health: Mongolia 2008	67	Ministry of Health, Mongolia. STI prevalence survey among antenatal attendees, 2008
	France	National	Telephone survey: General population		18 to 44	N	No information	1.6	1.36054	1445	UR or GE	NAAT											EURO	Western Europe	High-income economies	European Centre for Disease Control 2008	68	European Centre for Disease Control 2008 == ANRS.INED.INSERM.. Dossier de presse. Premiers resultats de le'enquete CSF "Contexte de la sexulaite en France". 13-3-2007. ANRS. INED. INSERM. Quoted in ECDC Technical Report: Review of Clamydia Control Activities in EU Countries. May 2008	http://ecdc.europa.eu/en/publications/publications/0805_ter_review_of_chlamydia_control_activities.pdf
	Luxembourg	Luxembourg	High school students		under 25	N	No information	2.3	1.6129	792	UR	NAAT											EURO	Western Europe	High-income economies	Mossong J et al 2008	69	Mossong J et al. Referenced in ECDC. 2008. Techincal Review of Chlamydia Activities in EU Countries. Page 50/ 51; also see Sex Transm Infect 2009;85:455-45	http://ecdc.europa.eu/en/publications/publications/0805_ter_review_of_chlamydia_control_activities.pdf
	Spain	Laviana	Sexually active youth		15 to 24	O	Nov 2010 to Dec 2011	4	2.91859	487	UR	NAAT											EURO	Western Europe	High-income economies	Fernández-Benítez C et al 2013	70	Fernández-Benítez C et al. BMC Infect Dis. 2013. 13:388	http://www.biomedcentral.com/1471-2334/13/388
	United Kingdom	National	National survey		16 to 44	N	Sept 2010 to Aug 2012	1.5	1.4977	2665	UR	NAAT	0.11257	0.1	2665	UR	PCR						EURO	Western Europe	High-income economies	Sonneberg P et al 2013	71	Sonneberg P et al. Lancet. 2013. 382(9907):1795-806.	http://www.thelancet.com/journals/lancet/article/PIIS0140-6736(13)61947-9/abstract
High income North America	United States	National	National survey		14 to 39	N	2007 to 2012	2	2														AMRO	High-income North America	High-income economies	Torrone E et al 2014	72	Torrone E et al. MMWR . 2014. 63(38): 834-838	http://www.cdc.gov/mmwr/preview/mmwrhtml/mm6338a3.htm
		National	National survey		15 to 39 or 49	N	2008						0.32	0.32				3.15	3.15				AMRO	High-income North America	High-income economies	Satterwhite CL et al 2013	73	Satterwhite CL et al. Sex Transm Dis. 2013. 40(3):187-93.	http://www.ncbi.nlm.nih.gov/pubmed/23403598
MALES
								Chlamydia					Gonorrhoea					Trichomoniasis
Region	Country	Location	Population	Population_Comment	Age (if specified)	Geography	Date of Study	Study Prevalence (%)	Standardized prevalence (%)	Sample Size	Clinical Specimen	Diagnostic Test	Study Prevalence (%)	Standardized prevalence (%)	Sample Size	Clinical Specimen	Diagnostic Test	Study Prevalence (%)	Standardized prevalence (%)	Sample Size	Clinical Specimen	Diagnostic Test	WHO Region	GBD Region	WB Region	Source	Reference	Reference	Web link if available
Central, Eastern & Western Sub-Saharan Africa	Benin	Colonou	Cluster survey: General population	two stage cluster survey	15 to 49	U	2008	2.2	1.63009	1154	UR	PCR	0.3	0.234291	1154	UR	PCR						AFRO	Western Sub-Saharan Africa	Low-income economies	Béhanzin L et al 2012	1	Béhanzin L et al. PLoS One. 2012;7(8):e43818.	http://journals.plos.org/plosone/article?id=10.1371/journal.pone.0043818
	Kenya	Kisumu	Cohort study: HIV-negative individuals	individuals recruited for HIV incidence cohort study	18 to 34	O	Jan 2007 to March 2009	2.8	2.41102	422	UR	PCR	0	0.1	422	UR	PCR						AFRO	Eastern Sub-Saharan Africa	Low-income economies	Otieno FO et al 2015	5	Otieno FO et al. Int J STD AIDS. 2015. 26(4):225-237.	http://std.sagepub.com/content/26/4/225
	Uganda	Kampala	University students	5 universities in Kampala - students already made sexual debut	19 to 25	U	Sept 2008 to April 2009	0.8	0.108672	360	UR	PCR	0	0.1	360	UR	PCR						AFRO	Eastern Sub-Saharan Africa	Low-income economies	Rutherford GW et al 2014	13	Rutherford GW et al. Int J Adolesc Med Health. 2014;26(2):209-15.	http://www.ncbi.nlm.nih.gov/pubmed/24762640
Andean, Central, Southern & Tropical Latin America and Caribbean	Brazil	6 urban cities	Healthy men	men from diverse industries with no more than 99 workers per industry, and no antibiotics taken within 15 days prior to study visit.	17 to 55	U	2004 to 2005	3.4	2.93415	2329	UR	NAAT	0.9	0.937164	2329	UR	NAAT						AMRO	Tropical Latin America	Upper-middle income economies	Brasil: Ministério da Saúde 2008	74	Brasil. Ministério da Saúde. Secretaria de Vigilância em Saúde. Programa Nacional de DST e Aids. 2008	http://www.dst.uff.br/publicacoes/Prevalencias%20DST%20Brasil%20capitais_para_web.pdf
		Sao Paulo	Community survey: Healthy men	Community based multistage sampling	17 to 70	O	March 2005 through Sept 2009	2.3	1.83697	1387	UR	PCR											AMRO	Tropical Latin America	Upper-middle income economies	Alberts CJ et al 2013	75	Alberts CJ et al Sex Transm Dis. 2013. 40(6):508-15.	http://www.ncbi.nlm.nih.gov/pmc/articles/PMC3904659/
	Mexico	Cuernevaca	Community survey: Healthy men	Community based multistage sampling	17 to 70	O	March 2005 through Sept 2009	1.3	0.688863	1314	UR	PCR											AMRO	Central Latin America	Upper-middle income economies	Alberts CJ et al 2013	75	Alberts CJ et al Sex Transm Dis. 2013. 40(6):508-15.	http://www.ncbi.nlm.nih.gov/pmc/articles/PMC3904659/
North Africa & Middle East	Iran	Tehran	Marriage or employment testing: Asymptomatic	Tehran Bu-Ali hospital	15 to 49	U	Dec 2005 to May 2006	0.714286	0.0155246	140	UR	NAAT											EMRO	North Africa & Middle East	Upper-middle income economies	Meidani M 2009	76	Meidani M. 2009. Int Urogynecol J. 20 (3- Supplement):S241–S491. Abstract: 527	http://link.springer.com/journal/volumesAndIssues/192#volume20
South Asia	India	Mysore	Community survey		Adults	U	Oct 2005 to Nov 2006	1.08	0.412955	1844	UR	NAAT	0	0.1	1844	UR	NAAT						SEARO	South Asia	Lower-middle income economies	Munro HL et al 2008	40	Munro HL et al. AIDS. 2008. Suppl 5:S117-25	http://www.ncbi.nlm.nih.gov/pubmed/19098472
		Bellary	Community survey		Adults	O	Nov 2007 to April 2008	0.151057	0.1	1986	UR	NAAT	0.0503525	0.1	1986	UR	NAAT						SEARO	South Asia	Lower-middle income economies	Rajaram S et al 2009	41	Charme - India. 2009. Working Paper 3 .HIV and STIs in Bellary District, Karnataka, India. April 2009. Table 5.3	http://www.indiahiv.org/Pages/Monographs-and-Reports-3.aspx
		Belgaum	Community survey		Adults	O	March to July 2007	0.37	0.1	2225	UR	NAAT	0	0.1	2225	UR	NAAT						SEARO	South Asia	Lower-middle income economies	Rajaram S et al 2008	42	Charme - India. 2008. Working Paper 1. HIV and STIs in Belgaum District, Karnataka, India. June 2008. Table 5.3	http://www.indiahiv.org/Pages/Monographs-and-Reports-3.aspx
	Pakistan	6 cities	Community survey	mulistage systematic sampling - 400 men per city	16-45	U	2007	0	0.1	2370	UR	PCR	0.8	0.820019	2370	UR	PCR						EMRO	South Asia	Lower-middle income economies	Mir AM et al 2009	77	Mir AM et al. Sex Transm Infect. 2009. Jun:85(3):199-200	http://www.ncbi.nlm.nih.gov/pubmed/19211591
East Asia & South East Asia	Thailand	National	Military conscripts	Newly inducted military conscripts	17 to 29	O	Nov 2008 to May 2009	7.91	8.27784	2123	UR	PCR	0.94	1.0396	2123	UR	PCR						SEARO	Southeast Asia	Upper-middle income economies	Jatapai A et al 2013	78	Jatapai A et al. Sex Transm Dis. 2013. 40(3):241-6.	http://www.ncbi.nlm.nih.gov/pubmed/23407469
Australasia & High income Asia Pacific	Australia	Around the country	Youth attending general practice clinic	134 general practice clinics	16 to 29	O	May 2012 to Dec 2012	5.17104	5.13323	1257	UR	NAAT											WPRO	Australasia	High-income economies	Yeung AH et al 2014	55	Yeung AH et al. Med J Aust. 2014. 200(3):170-5.	https://www.mja.com.au/journal/2014/200/3/chlamydia-prevalence-young-attenders-rural-and-regional-primary-care-services
	Japan	Miyazaki Prefecture	Students in tertiary education	Sexually active - university and professional schools	18 and over	U	January 2004 to March 2006	6.7	6.52034	2595	UR	NAAT											WPRO	High-income Asia Pacific	High-income economies	Imai H et al 2010	56	Imai H et al. Int J STD AIDS. 2010. 21(5):362-6	http://www.ncbi.nlm.nih.gov/pubmed/20498109
	Korea	Seoul	Health examination		20 to 59	U	March 2010 to Dec 2010	7.93	7.85701	807	UR	NAAT	0.62	0.609157	807	UR	NAAT						WPRO	High-income Asia Pacific	High-income economies	Choe HS et al 2012	58	Choe HS et al J Infect Chemother. 2012 Apr;18(2):207-12.	http://www.ncbi.nlm.nih.gov/pubmed/21989518
		Uijeongbu	General hospital check up		20 to 60	U	July 2010 to Dec 2010	6.7	6.52034	430	UR	PCR	0.5	0.468582	430	UR	PCR	0.2	0.1	430	UR	PCR	WPRO	High-income Asia Pacific	High-income economies	Kim SJ et al 2011	60	Kim SJ et al Korean J Urol. 2011. 52(10):703-8.	http://www.ncbi.nlm.nih.gov/pmc/articles/PMC3212666/
Western, Central & Eastern Europe & Central Asia	France	National	Telephone survey: General population		18 to 44	N	No information	1.4	0.692042	1135	UR or GE	NAAT											EURO	Western Europe	High-income economies	European Centre for Disease Control 2008	68	European Centre for Disease Control 2008 == ANRS.INED.INSERM.. Dossier de presse. Premiers resultats de le'enquete CSF "Contexte de la sexulaite en France". 13-3-2007. ANRS. INED. INSERM. Quoted in ECDC Technical Report: Review of Clamydia Control Activities in EU Countries. May 2008	http://ecdc.europa.eu/en/publications/publications/0805_ter_review_of_chlamydia_control_activities.pdf
	Luxembourg	Luxembourg	High school students		under 25	N	No information	0.9	0.229621	534	UR	NAAT											EURO	Western Europe	High-income economies	Mossong J et al 2008	69	Mossong J et al. Referenced in ECDC. 2008. Techincal Review of Chlamydia Activities in EU Countries. Page 50/ 51; also see Sex Transm Infect 2009;85:455-45	http://ecdc.europa.eu/en/publications/publications/0805_ter_review_of_chlamydia_control_activities.pdf
	Spain	Laviana	Sexually active youth		15 to 24	O	Nov 2010 to Dec 2011	4.3	4.13318	487	UR	NAAT											EURO	Western Europe	High-income economies	Fernández-Benítez C et al 2013	70	Fernández-Benítez C et al. BMC Infect Dis. 2013. 13:388	http://www.biomedcentral.com/1471-2334/13/388
	Switzerland	Army Recruitment Centre of Lausanne	Military conscripts		18 to 26	N	2006 to 2007	1.2	0.574053	517	UR	NAAT											EURO	Western Europe	High-income economies	Baud D et al 2008	79	Baud D et al. BMC Infect Dis. 2008;8:45	http://www.biomedcentral.com/1471-2334/8/45
	United Kingdom	National	National study		16 to 44	N	Sept 2010 to Aug 2012	1.1	0.459242	1885	UR	NAAT	0.05305	0.1	1885								EURO	Western Europe	High-income economies	Sonneberg P et al 2013	71	Sonneberg P et al. Lancet. 2013. 382(9907):1795-806.	http://www.thelancet.com/journals/lancet/article/PIIS0140-6736(13)61947-9
High income North America	United States	National	National survey		14 to 39	N	2007 to 2012	1.4	1.4														AMRO	High-income North America	High-income economies	Torrone E et al 2014	72	Torrone E et al. MMWR . 2014. 63(38): 834-838	http://www.cdc.gov/mmwr/preview/mmwrhtml/mm6338a3.htm
		National	National survey		15 to 39 or 49	N	2008						0.21	0.21				1.92	1.92				AMRO	High-income North America	High-income economies	Satterwhite CL et al 2013	73	Satterwhite CL et al. Sex Transm Dis. 2013. 40(3):187-93.	http://www.ncbi.nlm.nih.gov/pubmed/23403598

## Sheet: Notes
Notes
Study inclusion criteria
	one of specified list of lab tests					Excluded: indigenous/ remote
	n>= 100
	samples collected between 2002 and end of 2012
	if no data when samples collected then study published in 2003 or later
	"low risk" population
	if two data points from the same population -- have used the latest data point
Regions for 2012 Analysis
	Central, Eastern & Western Sub-Saharan Africa
	Southern Sub-Saharan Africa
	Andean, Central, Southern & Tropical Latin America and Caribbean
	North America
	North Africa & Middle East
	South Asia
	East Asia & South East Asia
	Australasia & HighiIncome Asia Pacific
	Oceania
	Eastern, Central & Western Europe and Central Asia
Abbreviations
	Clinical Specimens
		GE	Genital Fluid (Vagina,Cervix,Urethra,Anus)
		UR	Urine
	Geographical Regions
		N	National
		U	Urban
		R	Rural
		O	Other or unknown
	WHO Regions
		AFRO	African Region
		AMRO	Region of the Americas
		EMRO	Eastern Mediterranean Region
		EURO	European Region
		SEARO	South-East Asia Region
		WPRO	Western Pacific Region
